# Supplementary material for: LINC02878/ZNF282/PYCR2 axis promotes proline synthesis and tumor progression in colorectal cancer
Source: Cell Mol Life Sci. 2025 Dec 2;83(1):25. doi: 10.1007/s00018-025-05968-3 (PMC12775219; doi:10.1007/s00018-025-05968-3)
Supplement: Supplementary file 1 — (DOCX 15.7 KB) [file 18_2025_5968_MOESM1_ESM.docx]

Table S1 Primer sets used for RT- qPCR 
Gene symbol
Sequence (5’-3’)
Product length
PCR efficiency (E, %)
Source
LINC02878
Forward: TGCGGCGGATCATAAGGACT
157
98.2
Oligo 7
Reverse: CATCACCCACGTCTCTGCTG
PSMD4
Forward: CCCAGCAGGATGCTGTCAAC
169
95.6
Oligo 7
Reverse: ATCTTGCCCTTGGGTTGGAC
PYCR2
Forward: CCCCAGAAATGAACCTGCCC
157
101.3
Oligo 7
Reverse: ACGTCGGCCCCAATCTCATC
SEM1
Forward: GAGTTCCCTGCCGAAGACTG
173
97.4
Oligo 7
Reverse: GGAGGTGGGCATCTTCTCAG
ZNF282
Forward: GAAAAGACGGCCGTGGAATT
131
96.8
Oligo 7
Reverse: AAGTTCCTGTTGCGCAGCAA
β-actin
Reverse: GGGCATGGGTCAGAAGGATT
158
99.1
Oligo 7
Reverse: GAGCCACACGCAGCTCATTG
